# Supplementary material for: Structure-Dependent Mechanism of Organophosphate Release from Albumin and Butyrylcholinesterase Adducts When Exposed to Fluoride Ion: A Comprehensive In Silico Study
Source: Int J Mol Sci. 2023 Oct 1;24(19):14819. doi: 10.3390/ijms241914819 (PMC10573431; doi:10.3390/ijms241914819)
Supplement: Supplementary file 1 [file ijms-24-14819-s001.zip]

Archive with 1 entries (1 files):
- ijms-2639490-supplementary.pdf
